# Supplementary material for: A Heckman selection model for the safety analysis of signalized intersections
Source: PLoS One. 2017 Jul 21;12(7):e0181544. doi: 10.1371/journal.pone.0181544 (PMC5521797; doi:10.1371/journal.pone.0181544)
Supplement: S1 File — (XLS) [file pone.0181544.s001.xls]

## Sheet: database
No.	District Broad	Street 1	Street 2	Street 3	Street 4	Accident Year	No. of appraches	No. of apprach lanes	No. of Conflict Point	No. of Turning Movement	Average lane width (m)	Radius Sum		Reciprocal of turning radius	No. of Ped. Crossing Stream	Tram Stops (Yes=1, No=0)	LRT Stops (Yes=1, No=0)	Turning Pocket (Yes=1, No=0)	KLN (Yes=1, No=0)	HKI (Yes=1, No=0)	MOC Code	Principle Right Turn	Ref. Station No.	ATC Ratio	Speed Limit
1	Cheung Sha Wan	LAI CHI KOK RD	YEN CHOW ST			2003	4	14	10	8	3.21429	50	4	0.08	6	0	0	1	1	0	3281	1	3009	15.6066	50
2	Cheung Sha Wan	SHAM MONG RD	TONKIN ST W			2003	4	15	30	12	3.4	150	8	0.0526316	8	0	0	0	1	0	-	0	3008	14.625	50
3	Chuk Yuen	CHOI CHUK ST	CHUK YUEN RD	WING CHUK ST		2003	4	7	30	12	3.57143	92.5	8	0.0869565	6	0	0	0	1	0	5481	0	3022	16.1538	50
4	Chuk Yuen	CHUK YUEN RD	NGA CHUK ST			2003	3	4	6	6	5.5	55	4	0.0714286	4	0	0	0	1	0	5480	1	3022	16.1538	50
5	Chuk Yuen	CHUK YUEN RD	MA CHAI HANG RD			2003	3	6	6	6	3.41667	50	4	0.08	4	0	0	0	1	0	5261	0	3022	16.1538	50
6	Ho Man Tin	CHUNG HAU ST	FAT KWONG ST			2003	3	8	6	6	2.875	47.5	4	0.0833333	4	0	0	1	1	0	4480	1	4211	14.9701	50
7	Ho Man Tin	FAT KWONG ST	SHEUNG FOO ST			2003	3	7	6	6	3.14286	50	4	0.08	4	0	0	0	1	0	-	0	4211	14.9701	50
8	Ho Man Tin	FAT KWONG ST	SHEUNG SHING ST			2003	3	8	6	6	3.25	42.5	4	0.0952381	4	0	0	0	1	0	4060	0	4211	14.9701	50
9	Ho Man Tin	FAT KWONG ST	SHEUNG LOK ST			2003	3	8	6	6	3.25	50	4	0.08	3	0	0	0	1	0	-	0	4211	14.9701	50
10	Ho Man Tin	Shek Ku Street	Sheung Shing Street			2003	4	6	17	10	3.41667	67.5	7	0.105263	4	0	0	0	1	0	4160	0	4211	14.9701	50
11	Hung Hom	GILLIES AVE S	WUHU ST			2003	4	9	10	7	3.05556	25	3	0.117647	5	0	0	0	1	0	4520	0	4208	17.3575	50
12	Hung Hom	HUNG HOM RD	TAK HONG ST	TAK MAN ST		2003	4	7	10	8	3.5	67.5	5	0.0740741	7	0	0	1	1	0	4580	1	4207	16.7664	50
13	Jordan	AUSTIN RD	CANTON RD			2003	4	11	10	8	3.45455	60	5	0.0833333	0	0	0	0	1	0	1420	0	3007	14.7468	50
14	Jordan	COX'S RD	JORDAN RD			2003	3	6	6	6	3.25	35	4	0.111111	3	0	0	0	1	0	1441	1	3010	19.3418	50
15	Jordan	GASCOIGNE RD	JORDAN RD			2003	4	14	20	10	3.71429	62.5	5	0.08	6	0	0	0	1	0	1460	0	3010	17.4076	50
16	Kwan Tong	WAI FAT RD	WAI YIP ST			2003	4	16	22	12	3.78125	50	4	0.08	7	0	0	0	1	0	-	2	3020	13.0901	50
17	Lai Chi Kok	BROADWAY	LAI CHI KOK RD			2003	3	4	1	3	3	17.5	2	0.111111	0	0	0	0	1	0	3441	0	3101	13.59	50
18	Lai Chi Kok	BUTTERFLY VALLEY RD	CHEUNG SHA WAN RD	KWAI CHUNG RD		2003	4	8	2	5	3.1875	37.5	2	0.0526316	4	0	0	0	1	0	3420	0	3101	13.59	50
19	Lam Tin	CHA KWO LING RD	SHING YIP ST	WAI FAT RD		2003	5	10	15	9	3.8	67.5	5	0.0740741	6	0	0	1	1	0	-	0	3020	13.0901	50
20	Lam Tin	CHA KWO LING RD	WAI YIP ST			2003	3	7	5	5	3.57143	45	3	0.0666667	2	0	0	1	1	0	-	1	3020	13.0901	50
21	Mongkok	ARGYLE ST	FERRY ST	CHERRY ST	TONG MI RD	2003	4	13	12	8	3.07692	40	3	0.0740741	0	0	0	1	1	0	2460	2	3015	17.0526	50
22	Sham Shui Po	BERWICK ST	SHEK KIP MEI ST			2003	4	6	3	5	0	25	3	0.117647	3	0	0	0	1	0	3120	0	3009	15.6066	50
23	Sham Shui Po	CHEUNG SHA WAN RD	NAM CHEONG ST			2003	4	13	17	10	2.96154	57.5	6	0.105263	8	0	0	0	1	0	2440	0	3009	15.6066	50
24	Sham Shui Po	NAM CHEONG ST	YU CHAU ST			2003	4	10	6	6	3.05	30	3	0.1	6	0	0	0	1	0	2441	0	3009	15.6066	50
25	Sham Shui Po	SHAM MONG RD	YEN CHOW ST W			2003	4	16	30	12	3.375	120	8	0.0666667	8	0	0	0	1	0	-	0	3017	15.4074	50
26	Shek Kip Mei	NAM CHEONG ST	TAI PO RD			2003	4	8	9	6	3.0625	20	2	0.1	6	0	0	1	1	0	3140	1	3009	15.6066	50
27	Shek Kip Mei	Pak Tin Street	Woh Chi Street			2003	4	4	8	8	4.125	40	4	0.1	7	0	0	0	1	0	-	0	3009	15.6066	50
28	Shek Kip Mei	SHEK KIP MEI ST	WOH CHAI ST			2003	3	6	6	6	3.16667	50	4	0.08	0	0	0	0	1	0	3124	0	3009	15.6066	50
29	Shek Kip Mei	Shek Kip Mei Street	Tai Po Road			2003	4	10	7	7	3.25	20	2	0.1	7	0	0	0	1	0	3141	0	3009	15.6066	50
30	Shek Kip Mei	TAI HANG TUNG RD	TONG YAM ST	WOH CHAI ST		2003	4	7	9	7	3.29429	60	4	0.0666667	7	0	0	0	1	0	3060	0	3009	15.6066	50
31	Tai Kok Tsui	HOI FAI RD	HOI FAN RD			2003	4	8	23	11	3.5625	110	7	0.0645161	6	0	0	0	1	0	-	0	3025	14.1667	50
32	Tai Kok Tsui	Sham Mong Road	Pok Man Street			2003	3	6	6	6	3.16667	47.5	4	0.0833333	4	0	0	0	1	0	-	0	3026	13.7778	50
33	Tsim Sha Tsui	AUSTIN RD	CHATHAM RD S	CHEONG WAN RD		2003	4	16	17	11	3.53125	142.5	7	0.0487805	10	0	0	1	1	0	1340	1	3010	17.4076	50
34	Tsim Sha Tsui	CANTON RD	HAIPHONG RD			2003	3	3	0	2	3.5	12.5	1	0.08	3	0	0	0	1	0	1160	0	3007	14.7468	50
35	Tsim Sha Tsui	CANTON RD	KOWLOON PARK DRIVE			2003	4	6	5	6	3	65	3	0.0465116	5	0	0	0	1	0	1380	0	3026	13.7778	50
36	Tsim Sha Tsui	CANTON RD	SALISBURY RD			2003	3	8	1	3	3.5	17.5	2	0.111111	3	0	0	0	1	0	1021	0	3026	13.7778	50
37	Tsim Sha Tsui	CHATHAM RD S	GRANVILLE RD			2003	4	10	5	6	3.1	37.5	3	0.08	1	0	0	0	1	0	1240	0	3005	15.4123	50
38	Tsim Sha Tsui	Cheung Wan Road	Science Museum Road			2003	4	5	4	5	3	30	3	0.1	2	0	0	0	1	0	1281	0	3010	17.4076	50
39	Tsim Sha Tsui	HAIPHONG RD	HANKOW RD			2003	3	3	1	2	3	10	1	0.1	2	0	0	0	1	0	1140	0	3021	17.913	50
40	Tsim Sha Tsui	HAIPHONG RD	NATHAN RD	HUMPHREYS AVE		2003	4	8	3	4	3.25	7.5	1	0.133333	4	0	0	0	1	0	1120	0	3026	13.7778	50
41	Tsim Sha Tsui	HANKOW RD	MIDDLE RD			2003	4	5	1	4	3.7	25	2	0.08	4	0	0	0	1	0	1061	0	3026	13.7778	50
42	Tsim Sha Tsui	Hankow Rd	Peking Rd			2003	4	4	3	4	4	17.5	2	0.111111	4	0	0	0	1	0	1060	0	3026	13.7778	50
43	Tsim Sha Tsui	KOWLOON PARK DRIVE	PEKING RD			2003	4	6	5	5	4.33333	22.5	3	0.133333	2	0	0	0	1	0	1040	0	3026	13.7778	50
44	Tsim Sha Tsui	MODY LANE	MODY RD			2003	3	6	3	5	3.33333	45	3	0.0666667	4	0	0	0	1	0	1222	0	3007	14.7468	50
45	Tsim Sha Tsui	MODY RD	NATHAN RD			2003	4	10	9	7	3.35	40	4	0.1	3	0	0	0	1	0	-	0	3007	14.7468	50
46	Tsim Sha Tsui	MODY RD	SCIENCE MUSEUM RD			2003	3	5	1	6	3.4	35	3	0.0869565	2	0	0	1	1	0	1260	0	3007	16.8812	50
47	Tsim Sha Tsui	NATHAN RD	PEKING RD			2003	3	6	2	4	3	25	2	0.08	5	0	0	0	1	0	1082	0	3026	13.7778	50
48	Tsz Wan Shan	FUNG TAK RD	SHEUNG FUNG ST			2003	3	6	2	4	3.58333	25	2	0.08	3	0	0	0	1	0	5500	0	3022	16.1538	50
49	Tsz Wan Shan	Lung Fung Street	Sheung Fung Street			2003	3	2	0	3	3.5	12.5	1	0.08	1	0	0	0	1	0	5502	0	3022	16.1538	50
50	Tsz Wan Shan	PO KONG VILLAGE RD	TSZ WAN SHAN RD			2003	3	6	6	6	3.41667	57.5	4	0.0689655	3	0	0	0	1	0	5720	0	3022	16.1538	50
51	Tsz Wan Shan	Po Kong Village Road	Wan Wah Street			2003	4	8	13	8	3.5	65	4	0.0606061	5	0	0	0	1	0	-	0	3022	16.1538	50
52	Tsz Wan Shan	SHEUNG FUNG ST	SHUNG WAH ST			2003	3	5	3	5	3.8	72.5	3	0.0416667	4	0	0	0	1	0	5504	0	3022	16.1538	50
53	Tsz Wan Shan	TSZ WAN SHAN RD	WAI WAH ST			2003	3	3	6	6	4.5	57.5	4	0.0689655	4	0	0	0	1	0	-	0	3022	16.1538	50
54	Tsz Wan Shan	TSZ WAN SHAN RD	YUK WAH ST			2003	4	6	17	10	3.16667	90	8	0.0869565	6	0	0	0	1	0	5723	0	3022	16.1538	50
55	Tsz Wan Shan	WAN WAH ST	YUK WAH ST			2003	2	2	0	2	3.25	0	1	0	1	0	0	0	1	0	-	0	3022	16.1538	50
56	Wong Tai Sin	NGA CHUK ST	WONG TAI SIN RD			2003	3	4	6	6	3.875	52.5	4	0.0769231	4	0	0	0	1	0	5460	0	3022	16.1538	50
57	Wong Tai Sin	SHATIN PASS RD	WONG TAI SIN RD			2003	3	4	2	4	3.5	65	3	0.0465116	4	0	0	0	1	0	5501	0	3022	16.1538	50
58	Yau Tong	KO CHIU RD	LEI YUE MUN RD			2003	3	5	6	6	4.1	55	4	0.0714286	6	0	0	1	1	0	-	0	3020	13.0901	50
59	Cheung Sha Wan	CASTLE PEAK RD	HING WAH ST			2002	4	7	10	7	3.35714	30	4	0.133333	5	0	0	0	1	0	3205	0	3008	14.8067	50
60	Cheung Sha Wan	CHEUNG FAT ST	PO ON RD			2002	4	5	18	6	2.9	35	4	0.111111	4	0	0	1	1	0	3183	3	3017	15.7111	50
61	Cheung Sha Wan	CHEUNG SHA WAN RD	TONKIN ST			2002	4	15	15	9	3.16667	80	5	0.0625	8	0	0	0	1	0	3240	2	3022	16.1538	50
62	Cheung Sha Wan	Fat Cheung Street	Fat Cheung St West	Tung Chau Street		2002	4	9	18	9	3.05556	72.5	6	0.0833333	7	0	0	0	1	0	3320	1	3022	16.1538	50
63	Cheung Sha Wan	FAT TSEUNG ST	LAI CHI KOK RD			2002	4	10	1	6	3.35	35	4	0.111111	6	0	0	0	1	0	3301	0	3022	16.1538	50
64	Cheung Sha Wan	HING WAH ST	LAI CHI KOK RD			2002	4	10	13	7	3.45	72.5	5	0.0689655	9	0	0	0	1	0	3340	0	3022	16.1538	50
65	Cheung Sha Wan	Hing Wah Street	Hing Wah Street West	Tung Chau Street		2002	4	9	30	12	3.33333	225	8	0.0357143	2	0	0	0	1	0	3322	0	3022	16.1538	50
66	Cheung Sha Wan	LAI CHI KOK RD	TONKIN ST			2002	4	15	30	12	2.9	105	8	0.0769231	4	0	0	0	1	0	3300	1	3022	16.1538	50
67	Cheung Sha Wan	LAI CHI KOK RD	YEN CHOW ST			2002	3	4	6	6	5.5	55	4	0.08	4	0	0	0	1	0	5480	1	3009	16.4958	50
68	Cheung Sha Wan	PO ON RD	TONKIN ST			2002	4	8	30	12	3.25	70	8	0.111111	4	0	0	0	1	0	3180	2	3022	16.1538	50
69	Cheung Sha Wan	SHAM MONG RD	TONKIN ST W			2002	3	6	6	6	3.41667	50	4	0.0526316	4	0	0	0	1	0	5261	0	3022	16.1538	50
70	Cheung Sha Wan	TONKIN ST	TUNG CHAU ST			2002	4	8	15	9	3.75	85	6	0.0714286	7	0	0	0	1	0	3321	0	3022	16.1538	50
71	Cheung Sha Wan	TUNG CHAU ST	YEN CHOW ST			2002	4	8	10	7	3.4375	30	4	0.133333	3	0	0	1	1	0	3283	1	3022	16.1538	50
72	Choi Hung	CLEAR WATER BAY RD	LUNG CHEUNG RD			2002	7	12	4	5	3.625	15	1	0.0666667	0	0	0	0	1	0	6020	0	4217	13.9059	50
73	Choi Hung	CLEAR WATER BAY RD	NEW CLEAR WATER BAY RD			2002	3	10	3	5	3.15	35	3	0.0869565	2	0	0	0	1	0	-	0	3011	14.2785	50
74	Diamond Hill	FUNG TAK RD	LUNG POON ST			2002	3	6	6	6	2.91667	55	4	0.0714286	0	0	0	0	1	0	5700	0	3022	16.1923	50
75	Diamond Hill	FUNG TAK RD	PO KONG VILLAGE RD			2002	4	13	23	11	3.19231	100	7	0.0689655	2	0	0	0	1	0	5520	0	3022	16.1538	50
76	Hung Hom	BAKER ST	WHAMPOA ST			2002	4	4	4	5	4.25	22.5	3	0.133333	2	0	0	0	1	0	4521	0	4207	14.812	50
77	Jordan	AUSTIN RD	NATHAN RD			2002	4	8	7	5	3.125	7.5	1	0.133333	7	0	0	0	1	0	1360	0	3010	15.84	50
78	Jordan	CANTON RD	FERRY ST	JORDAN RD		2002	4	13	17	9	3.57692	90	6	0.0666667	0	0	0	0	1	0	1422	1	3007	16.0541	50
79	Jordan	GASCOIGNE RD	NATHAN RD			2002	4	10	7	5	3.1	22.5	2	0.0869565	5	0	0	0	1	0	1480	1	3006	22.8058	50
80	Jordan	JORDAN RD	NATHAN RD			2002	4	11	9	7	3.18182	35	3	0.0869565	8	0	0	0	1	0	1440	0	3010	15.84	50
81	Jordan Valley	HIP WO ST	SAU MAU PING RD	SHUN LEE TSUEN RD		2002	3	7	4	4	3.42857	30	2	0.0666667	4	0	0	0	1	0	-	0	3022	16.1538	50
82	Jordan Valley	SAU MAU PING RD	SHUN ON RD			2002	3	6	6	6	3.08333	52.5	4	0.0769231	3	0	0	0	1	0	-	1	3022	16.1538	50
83	Kowloon Bay	JORDAN VALLEY NORTH RD	NGAU TAU KOK RD			2002	3	6	3	5	2.91667	37.5	3	0.08	1	0	0	0	1	0	-	0	3012	14.9805	50
84	Kowloon Bay	KAI CHEUNG RD	WANG CHIU RD			2002	4	18	17	11	3.44444	195	7	0.0357143	10	0	0	0	1	0	-	0	3023	13.7124	50
85	Kowloon Bay	KAI CHEUNG RD	WANG KWONG RD			2002	4	17	30	12	3.44118	180	8	0.0444444	12	0	0	0	1	0	-	0	3023	13.7124	50
86	Kwan Tong	HIP WO ST	HIU KWONG ST			2002	4	6	15	9	3.08333	75	6	0.08	4	0	0	0	1	0	-	1	3018	17	50
87	Kwan Tong	HIP WO ST	HONG NING RD			2002	3	6	6	6	3.25	70	4	0.0571429	4	0	0	0	1	0	-	0	3012	14.9805	50
88	Kwan Tong	HIP WO ST	TSUI PING RD			2002	3	6	6	6	3	62.5	4	0.0645161	2	0	0	0	1	0	-	1	3012	14.9805	50
89	Kwan Tong	HIP WO ST	WAN HON ST			2002	3	5	3	5	3.4	37.5	3	0.08	2	0	0	1	1	0	-	1	3012	14.9805	50
90	Lai Chi Kok	BROADWAY	LAI CHI KOK RD			2002	3	7	5	5	3.57143	45	3	0.111111	2	0	0	1	1	0	-	1	3101	13.2396	50
91	Lai Chi Kok	BUTTERFLY VALLEY RD	CASTLE PEAK RD	KOM TSUN ST		2002	4	7	4	6	4	22.5	2	0.0869565	4	0	0	0	1	0	3420	0	3101	13.2396	50
92	Lai Chi Kok	CHEUNG LAI ST	LAI CHI KOK RD			2002	3	4	1	3	3.25	22.5	2	0.0869565	2	0	0	0	1	0	3341	0	3020	12.7828	50
93	Lai Chi Kok	HING WAH ST W	SHAM MONG RD			2002	4	16	30	12	3.28125	112.5	8	0.0714286	8	0	0	0	1	0	-	0	3022	16.1538	50
94	Lai Chi Kok	LAI CHI KOK RD	PO LUN ST			2002	3	2	1	2	4.25	17.5	2	0.111111	0	0	0	0	1	0	3440	0	3101	13.2396	50
95	Ma Tau Wai	FARM RD	MA TAU WAI RD	TAM KUNG RD		2002	4	8	1	4	3.4375	7.5	1	0.133333	4	0	0	0	1	0	4221	0	3004	16.4136	50
96	Ma Tau Wai	KOWLOON CITY RD	MOK CHEONG ST			2002	4	6	3	4	3.33333	15	2	0.133333	2	0	0	0	1	0	4321	0	3004	12.7828	50
97	Ma Tau Wai	MA TAU KOK RD	TO KWA WAN RD			2002	4	10	8	6	3.5	27.5	3	0.111111	4	0	0	0	1	0	4341	0	3004	12.7828	50
98	Ma Tau Wai	MOK CHEONG ST	TO KWA WAN RD			2002	3	6	3	4	3.08333	32.5	2	0.0606061	2	0	0	0	1	0	4342	0	3004	12.7828	50
99	Ma Tau Wai	SAN MA TAU ST	SAN SHAN RD	TO KWA WAN RD		2002	4	14	30	12	3	85	8	0.0952381	4	0	0	0	1	0	4340	0	3004	12.7828	50
100	Mongkok	ARGYLE ST	NATHAN RD			2002	4	10	7	6	3.3	22.5	3	0.133333	4	0	0	0	1	0	2540	0	3015	17.675	50
101	Mongkok	DUNDAS ST	NATHAN RD			2002	4	10	4	4	3.05	15	2	0.133333	4	0	0	0	1	0	2080	0	4207	14.812	50
102	Mongkok	MONG KOK RD	NATHAN RD			2002	4	12	7	8	3.25	40	4	0.1	6	0	0	0	1	0	2560	1	3015	12.7828	50
103	Prince Edward	BOUNDARY ST	CHEUNG SHA WAN RD	NATHAN RD		2002	5	11	4	5	3.27273	35	2	0.0571429	10	0	0	0	1	0	2280	0	4202	15.2994	50
104	Prince Edward	LAI CHI KOK RD	NATHAN RD			2002	3	12	1	5	3.04167	25	1	0.04	4	0	0	0	1	0	2181	0	4203	15.8271	50
105	Prince Edward	NATHAN RD	PRINCE EDWARD RD W			2002	4	10	5	5	2.9	17.5	2	0.111111	5	0	0	0	1	0	2180	0	4203	14.812	50
106	Prince Edward	PORTLAND ST	PRINCE EDWARD RD W			2002	3	6	1	4	3.41667	22.5	2	0.0869565	4	0	0	0	1	0	2161	0	4203	14.812	50
107	San Po Kong	Choi Hung Road	Sze Mei Street			2002	3	6	3	4	3.58333	25	2	0.08	4	0	0	0	1	0	5562	0	3105	12.7828	50
108	San Po Kong	CHOI HUNG RD	PO KONG VILLAGE RD			2002	3	11	6	6	3.59091	55	3	0.0540541	6	0	0	0	1	0	5560	0	3105	12.7828	50
109	San Po Kong	CHOI HUNG RD	TAI SHING ST			2002	4	7	6	7	3.28571	50	4	0.08	1	0	0	0	1	0	5580	0	3105	12.7828	50
110	San Po Kong	CHOI HUNG RD	TAI YAU ST			2002	3	6	3	5	3.25	40	3	0.0740741	4	0	0	0	1	0	5561	0	3105	12.7828	50
111	Sham Shui Po	CHEONG SAN LANE	YEN CHOW ST			2002	4	10	18	9	3.55	77.5	6	0.0769231	3	0	0	1	1	0	3283	1	3022	16.1538	50
112	Sham Shui Po	SHAM MONG RD	YEN CHOW ST W			2002	4	4	8	8	4.125	40	4	0.0666667	7	0	0	0	1	0	-	0	3022	16.1538	50
113	Sham Shui Po	YEN CHOW ST	YU CHAU ST			2002	3	10	3	4	3.15	20	2	0.1	3	0	0	0	1	0	3262	0	3009	15.6555	50
114	To Kwa Wan	KOWLOON CITY RD	MA TAU KOK RD			2002	4	5	3	4	3.5	20	2	0.1	4	0	0	0	1	0	4320	0	3004	12.7828	50
115	Tsz Wan Shan	FUNG TAK RD	SHEUNG YUEN ST			2002	3	6	2	4	3.58333	25	2	0.08	3	0	0	0	1	0	5500	0	3022	16.1538	50
116	Wong Tai Sin	CHOI HUNG RD	SHATIN PASS RD			2002	3	10	6	6	2.8	45	4	0.0869565	0	0	0	0	1	0	5563	0	3105	12.7828	50
117	Yau Ma Tei	NATHAN RD	PUBLIC SQUARE ST			2002	4	7	2	5	3.07143	22.5	2	0.0869565	3	0	0	1	1	0	1643	0	4207	14.812	50
118	Yau Ma Tei	NATHAN RD	WATERLOO RD			2002	4	12	8	6	3.25	20	2	0.1	6	0	0	0	0	0	1640	0	4207	14.812	50
119	Causewaybay	CANAL RD E	CANAL RD W	LEIGHTON RD	MORRISON HILL RD	2003	4	13	5	7	3.15385	42.5	3	0.0714286	4	0	0	0	0	1	R51	0	1020	18.0566	50
120	Central	CHATER RD	ICE HOUSE ST			2003	3	4	1	2	3	10	1	0.1	2	0	0	0	0	1	C54	0	1030	16.2193	50
121	Central	CHATER RD	LAMBETH WALK	MURRAY RD		2003	4	5	5	4	3.8	20	2	0.1	2	0	0	0	0	1	C57	0	3008	14.625	50
122	Central	CHATER RD	DES VOEUX RD C	PEDDER ST		2003	5	7	5	5	3.21429	20	2	0.1	5	1	0	0	0	1	C51	0	3008	14.625	50
123	Central	Cheung Kong Center	Queen's Rd Central			2003	2	4	0	1	3.25	0	1	0	1	0	0	0	0	1	C61	0	2211	16.2093	50
124	Central	Cottom Tree Rd	Garden Rd	Lower Albert Rd		2003	4	8	7	6	3	37.5	3	0.08	2	0	0	1	0	1	C64	0	3022	16.1538	50
125	Central	ICE HOUSE ST	QUEEN'S RD C			2003	4	5	2	3	3.3	12.5	1	0.08	2	0	0	0	0	1	C51	0	2210	15.9258	50
126	Happy Valley	Shan Kwong Road	Wong Nai Chung Road			2003	3	6	3	4	3.66667	10	1	0.1	4	0	0	0	0	1	V31	0	1016	21.47	50
127	Kennedy Town	BELCHER'S ST	HOLLAND ST			2003	3	2	0	2	3.25	7.5	1	0.133333	2	0	0	0	0	1	A29	0	1012	18.6136	50
128	Kennedy Town	BELCHER'S ST	NORTH ST			2003	4	3	0	3	3	15	2	0.133333	4	0	0	0	0	1	A16	0	4211	14.9701	50
129	Kennedy Town	BELCHER'S ST	SANDS ST			2003	4	6	2	3	3	15	2	0.133333	4	0	0	0	0	1	A17	0	4211	14.9701	50
130	Kennedy Town	BELCHER'S ST	SMITHFIELD			2003	4	6	3	4	3	15	2	0.133333	4	0	0	0	0	1	A15	0	4211	14.9701	50
131	Mid-levels	ARBUTHNOT RD	CAINE RD	GLENEALY	UPPER ALBERT RD	2003	4	6	15	8	3.08333	47.5	4	0.0833333	4	0	0	0	0	1	A54	4	1013	17.9429	50
132	Mid-levels	CAINE RD	ELGIN ST	OLD BAILEY ST		2003	2	2	0	2	3	0	1	0	1	0	0	0	0	1	A52	0	3007	14.7468	50
133	Mid-levels	GLENEALY	LOWER ALBERT RD	WYNDHAM ST		2003	5	5	4	4	3.5	27.5	2	0.0714286	6	0	0	0	0	1	A62	0	3007	14.7468	50
134	Mid-levels	HOLLYWOOD RD	OLD BAILEY ST			2003	3	3	1	2	3.66667	7.5	1	0.133333	2	0	0	0	0	1	A61	0	1019	16.125	50
135	Mid-levels	ICE HOUSE ST	LOWER ALBERT RD			2003	3	3	2	3	2.83333	20	2	0.1	1	0	0	0	0	1	A63	0	2403	16.3836	50
136	Mid-Levels	Robinson Rd	Seymour Rd			2003	3	3	3	4	3.66667	10	1	0.1	2	0	0	0	0	1	W91	0	1105	15	50
137	North Point	Hei Wo Street	King's Road			2003	4	7	6	6	3.78571	25	3	0.117647	1	1	0	0	0	1	T33	0	1008	17.3988	50
138	Pok Fu Lam	MOUNT DAVIS RD	POK FU LAM RD			2003	4	12	30	12	3.45833	125	8	0.0645161	4	0	0	0	0	1	A23	2	2401	11.8947	50
139	Sai Ying Pun	CONNAUGHT RD W	DES VOEUX RD W			2003	4	8	0	4	3.25	0	1	0	2	1	0	0	0	1	B12	0	1006	16.875	50
140	Shek Tong Tsui	BELCHER'S ST	QUEEN'S RD W			2003	3	3	0	2	3.5	7.5	1	0.133333	2	0	0	0	0	1	B11	0	4211	14.9701	50
141	Shek Tong Tsui	BELCHER'S ST	SAI CHEUNG ST			2003	3	5	1	2	3.4	7.5	1	0.133333	2	0	0	0	0	1	W75	0	4211	14.9701	50
142	Tai Koo	Tai Fung Avenue	Tai Koo Shing Road			2003	4	5	4	4	3.5	25	2	0.08	2	0	0	0	0	1	-	0	1003	16.1591	50
143	Wah Fu	Pok Fu Lam Rd	Victoria Rd			2003	3	9	6	6	3.44444	57.5	4	0.0689655	5	0	0	0	0	1	-	2	1005	11.9854	50
144	Wan Chai	Expo Drive	Expo Drive Central			2003	3	6	3	4	3.5	27.5	2	0.0714286	1	0	0	0	0	1	-	0	1028	15.1137	50
145	Ap Lei Chau	AP LEI CHAU BRIDGE RD	AP LEI CHAU DRIVE			2002	3	8	6	6	3.25	65	4	0.0606061	4	0	0	1	0	1	-	1	1010	15.1695	50
146	Causeway Bay	Cleveland St	Kingston St			2002	3	4	1	2	4.625	7.5	1	0.133333	2	0	0	0	0	1	-	0	1020	18.1	50
147	Causeway Bay	GREAT GEORGE ST	PATERSON ST			2002	3	3	1	3	3	15	2	0.133333	3	0	0	0	0	1	-	0	1020	15.6066	50
148	Causeway Bay	Kennedy Rd	Queen's Rd East /			2002	4	8	13	8	3	40	4	0.1	4	0	0	0	0	1	R26	0	1029	23.3232	50
149	Causeway Bay	Leighton Rd	Morrison Hill Rd			2002	4	13	5	7	3.15385	42.5	3	0.0714286	4	0	0	0	0	1	R51	0	1020	15.6066	50
150	Causeway Bay	LOCKHART RD	PERCIVAL ST			2002	4	6	4	5	3.16667	32.5	3	0.0909091	4	0	0	0	0	1	H72	0	1020	15.6066	50
151	Causeway Bay	MORETON TERRACE	TUNG LO WAN RD			2002	3	4	2	3	3.25	42.5	2	0.0465116	2	0	0	0	0	1	V23	1	1107	15.6571	50
152	Causeway Bay	Wan Chai Rd	Wood Rd			2002	3	4	5	5	3.75	5	1	0.2	1	0	0	0	0	1	R33	0	1020	15.6066	50
153	Causewaybay	GLOUCESTER RD	GREAT GEORGE ST			2002	3	7	3	4	3.5	37.5	2	0.0526316	3	0	0	0	0	1	C61	0	1020	30.9161	50
154	Causewaybay	GLOUCESTER RD	KINGSTON ST			2002	3	3	4	4	3.5	22.5	2	0.0869565	0	0	0	0	0	1	-	0	1020	30.9161	50
155	Causewaybay	HYSAN AVE	LEIGHTON RD			2002	4	5	5	5	3.6	15	2	0.133333	3	0	0	0	0	1	H55	0	2214	24.5723	50
156	Central	CONNAUGHT PLACE	CONNAUGHT RD C	EDINBURGH PLACE		2002	4	5	2	3	3.5	35	2	0.0571429	1	0	0	0	0	1	C75	0	1030	16.015	50
157	Central	CONNAUGHT RD C	PEDDER ST	MAN YIU ST		2002	6	16	6	6	3.15625	45	4	0.0869565	0	0	0	0	0	1	C52	0	1030	16.015	50
158	Central	CONNAUGHT RD C	RUMSEY ST			2002	6	9	5	6	3.27778	52.5	4	0.0769231	0	0	0	0	0	1	C26	0	2207	14.3816	50
159	Central	Cottom Tree Rd	Garden Rd	Lower Albert Rd		2002	4	8	7	6	3	37.5	3	0.08	2	0	0	1	0	1	C64	0	2211	16.7386	50
160	Central	DES VOEUX RD C	QUEEN VICTORIA ST			2002	4	7	4	5	3.14286	15	2	0.133333	3	0	0	0	0	1	C36	0	2209	15.0588	50
161	Central	DES VOEUX RD C	POTTINGER ST			2002	4	6	5	5	3.16667	20	2	0.1	5	1	0	0	0	1	C38	0	2209	15.0588	50
162	Central	ICE HOUSE ST	QUEEN'S RD C			2002	4	5	2	3	3.3	12.5	1	0.08	2	0	0	0	0	1	C51	0	2210	14.6667	50
163	Central	JUBILEE ST	QUEEN'S RD C			2002	3	4	1	2	3	12.5	1	0.08	2	0	0	0	0	1	C41	0	2210	14.6667	50
164	Central	MAN CHEUNG ST	MAN YIU ST			2002	3	6	6	6	3.58333	60	4	0.0666667	0	0	0	0	0	1	C82	0	2216	15.0406	50
165	Central	QUEEN'S ROAD C/	QUEEN VICTORIA ST			2002	3	4	1	2	3.375	10	1	0.1	2	0	0	0	0	1	C42	0	2208	15.6636	50
166	Fortress Hill	ELECTRIC RD	GORDON RD	MERCURY ST		2002	4	5	1	4	3.8	27.5	3	0.111111	5	0	0	0	0	1	T24	0	1008	17.4968	50
167	Fortress Hill	ELECTRIC RD	MERLIN ST			2002	3	4	1	2	3.625	7.5	1	0.133333	2	0	0	0	0	1	T25	0	1008	17.4968	50
168	Fortress Hill	KING'S RD	OIL ST			2002	3	6	4	4	3.5	25	2	0.08	3	1	0	0	0	1	T31	0	1008	17.4968	50
169	Kennedy Town	BELCHER'S ST	SANDS ST			2002	4	6	2	3	3	15	2	0.133333	4	0	0	0	0	1	A17	0	1012	19.3095	50
170	Kennedy Town	BELCHER'S ST	SMITHFIELD			2002	4	6	3	4	3	15	2	0.133333	4	0	0	0	0	1	A15	0	1012	19.3095	50
171	Kennedy Town	COLLINSON ST	KENNEDY TOWN PRAYA			2002	3	5	2	4	3.1	20	2	0.1	0	1	0	0	0	1	W72	0	1027	11.1538	50
172	Kennedy Town	Pokfield Rd /	Smithfield Rd			2002	3	3	3	5	3.66667	25	2	0.08	4	0	0	0	0	1	-	0	2201	11.9957	50
173	Kennedy Town	Rockhill St /	Smithfield Rd			2002	3	5	1	2	3.3	15	1	0.0666667	2	0	0	0	0	1	A16	0	2201	11.9957	50
174	Mid-levels	ARBUTHNOT RD	CAINE RD	GLENEALY	UPPER ALBERT RD	2002	4	6	15	8	3.08333	47.5	4	0.0833333	4	0	0	0	0	1	A54	4	1013	17.5342	50
175	Mid-levels	CAINE RD	ELGIN ST	OLD BAILEY ST		2002	2	2	0	2	3	0	1	0	1	0	0	0	0	1	A52	0	1013	17.5342	50
176	Mid-levels	GLENEALY	LOWER ALBERT RD	WYNDHAM ST		2002	5	5	4	4	3.5	27.5	2	0.0714286	6	0	0	0	0	1	A62	0	1013	17.5342	50
177	North Point	Electric Rd.	Watson Rd./	Whitfield Rd./		2002	4	3	2	4	3.33333	27.5	3	0.111111	5	0	0	0	0	1	T27	0	1008	17.4968	50
178	North Point	HEALTHY ST E	JAVA RD			2002	4	7	5	5	3.42857	22.5	3	0.133333	2	0	0	0	0	1	T62	0	1008	17.4968	50
179	North Point	Hing Fat St.	Victoria Park Rd./			2002	5	8	3	5	3.1875	10	1	0.1	7	0	0	0	0	1	T23	1	1008	17.4968	50
180	Pok Fu Lam	Pokfield Rd/	Pok Fu Lam Rd			2002	4	9	13	8	4.27778	52.5	4	0.0769231	1	0	0	0	0	1	A25	0	2201	11.9957	50
181	Sai Ying Pun	CENTRE ST	DES VOEUX RD W			2002	4	5	5	5	3.9	17.5	2	0.111111	3	1	0	0	0	1	B33	0	1006	17.2842	50
182	Sai Ying Pun	CONNAUGHT RD W	WATER ST			2002	6	10	4	6	3.45	27.5	2	0.0714286	2	0	0	0	0	1	B41	0	1006	15.7111	50
183	Sai Ying Pun	DES VOEUX RD W	EASTERN ST			2002	4	4	3	4	3.875	7.5	1	0.133333	2	1	0	0	0	1	B34	0	1006	15.7111	50
184	Sai Ying Pun	DES VOEUX RD W	KA ON ST			2002	3	6	3	4	4.08333	7.5	1	0.133333	3	1	0	0	0	1	B16	0	1006	15.7111	50
185	Sai Ying Pun	DES VOEUX RD W	SUTHERLAND ST			2002	4	5	2	3	4.6	12.5	1	0.08	2	1	0	0	0	1	B36	0	1006	15.7111	50
186	Sai Ying Pun	DES VOEUX RD W	WATER ST			2002	4	4	5	5	3.75	20	2	0.1	3	1	0	0	0	1	B31	0	1006	15.7111	50
187	Sai Ying Pun	DES VOEUX RD W	WESTERN ST			2002	4	4	2	3	3.625	0	1	0	6	1	0	0	0	1	B32	0	1006	15.7111	50
188	Sai Ying Pun	DES VOEUX RD W	WHITTY ST			2002	4	2	0	4	4.5	15	2	0.133333	3	1	0	0	0	1	B14	0	1029	23.3232	50
189	Sai Ying Pun	DES VOEUX RD W	WILMER ST			2002	3	3	1	3	3.83333	7.5	1	0.133333	3	1	0	0	0	1	B35	0	1006	15.7111	50
190	Sai Ying Pun	EASTERN ST	QUEEN'S RD W			2002	4	5	3	4	2.7	17.5	2	0.111111	4	0	0	0	0	1	B24	0	1006	15.7111	50
191	Shek Tong Tsui	BELCHER'S ST	QUEEN'S RD W			2002	3	3	0	2	3.5	7.5	1	0.133333	2	0	0	0	0	1	B11	0	1012	19.3095	50
192	Shek Tong Tsui	BELCHER'S ST	SAI CHEUNG ST			2002	3	5	1	2	3.4	7.5	1	0.133333	2	0	0	0	0	1	W75	0	1012	19.3095	50
193	Shek Tong Tsui	CONNAUGHT RD W	HILL RD			2002	5	5	6	6	3	32.5	3	0.0909091	4	1	0	1	0	1	B45	1	1006	15.7111	50
194	Shek Tong Tsui	KENNEDY TOWN PRAYA	SAI CHEUNG ST			2002	4	7	4	6	3.21429	37.5	3	0.08	3	1	0	0	0	1	W64	0	1027	11.1538	50
195	Sheung Wan	BONHAM STRAND	POSSESSION ST	QUEEN'S RD C	QUEEN'S RD W	2002	4	5	2	4	3.1	22.5	2	0.0869565	3	0	0	0	0	1	-	0	1019	15.459	50
196	Sheung Wan	DES VOEUX RD C	HILLIER ST			2002	5	6	3	4	3.33333	20	2	0.1	1	0	0	0	0	1	C28	1	2208	15.6636	50
197	Sheung Wan	MORRISON ST	QUEEN'S RD C			2002	3	4	2	3	3.625	20	2	0.1	4	0	0	0	0	1	C14	0	1019	15.459	50
198	Stanley	Stanley Village Road/	Stanley Beach Rd/	Stanley New St.		2002	4	2	2	4	3	20	2	0.1	1	0	0	0	0	1	-	0	1018	14.3478	50
199	Tai Hang	Blue Pool Rd	Tai Hang Rd/			2002	2	2	0	2	3	0	1	0	1	0	0	0	0	1	-	0	1016	22.6027	50
200	Tai Hang	TAI HANG RD	/ TAI HANG DRIVE			2002	3	3	6	6	3.16667	50	4	0.08	0	0	0	1	0	1	-	1	1024	15.8758	50
201	The Admiralty	LUNG WUI RD	TIM WA AVE			2002	3	6	5	6	3.58333	60	4	0.0666667	5	0	0	0	0	1	C92	0	1022	19.5581	50
202	Tin Hau	ELECTRIC RD	HING FAT ST			2002	3	4	1	2	3.125	15	1	0.0666667	2	0	0	0	0	1	T17	0	2214	24.5723	50
203	Wan Chai	ARSENAL ST	GLOUCESTER RD			2002	3	2	1	3	4.75	22.5	3	0.133333	2	0	0	0	0	1	R19	0	1007	16.1581	50
204	Wan Chai	Expo Drive	Expo Drive East			2002	3	5	6	6	3.5	62.5	4	0.0645161	2	0	0	0	0	1	-	0	1028	15.2995	50
205	Wan Chai	EXPO DRIVE EAST	EXPO DRIVE CENTRAL			2002	3	6	3	4	3.5	27.5	2	0.0714286	1	0	0	0	0	1	-	0	1028	15.2995	50
206	Wan Chai	Fenwick Street	Johnston Road			2002	2	4	0	2	2.875	0	1	0	2	1	0	0	0	1	-	0	1029	23.3232	50
207	Wan Chai	FLEMING RD	JOHNSTON RD	WANCHAI RD		2002	5	7	8	8	3.07143	32.5	3	0.0909091	4	1	0	0	0	1	R32	0	1029	23.3232	50
208	Wan Chai	GLOUCESTER RD	STEWART RD			2002	3	3	1	3	3.66667	20	2	0.1	2	0	0	0	0	1	R47	0	1029	23.3232	50
209	Hang Hau	CHUNG WA RD	SHEUNG NING RD			2003	2	3	0	2	3.33333	60	2	0.0333333	1	0	0	0	0	0	-	0	5023	13.2319	50
210	Hang Hau	NGAN O RD	PUI SHING RD			2003	3	6	1	3	4.25	45	2	0.0444444	3	0	0	0	0	0	-	0	3009	15.6066	50
211	Ma On Shan	HANG HONG ST	SAI SHA RD			2003	4	17	30	12	3.52941	122.5	8	0.0645161	8	0	0	0	0	0	-	0	5005	14.5931	50
212	Ma On Shan	KAM YING RD	SAI SHA RD			2003	4	10	30	12	3.7	125.5	8	0.0645161	5	0	0	0	0	0	-	0	3022	16.1538	50
213	Ma On Shan	KAM YING RD	MA ON SHAN RD			2003	3	8	6	6	3.125	47.85	4	0.0833333	2	0	0	0	0	0	-	0	3022	16.1538	50
214	Ma On Shan	MA ON SHAN RD	ON CHUN ST	SAI SHA RD		2003	4	14	30	12	3.46429	112.5	8	0.0714286	2	0	0	0	0	0	-	0	3022	16.1538	50
215	Ma On Shan	On Chun St	On Chiu Street			2003	3	7	6	6	3.21429	52.5	4	0.0769231	6	0	0	0	0	0	-	0	3022	16.1538	50
216	Ma On Shan	Sai Sha Road	On Luk Street	On Yuen Street		2003	4	17	30	12	3.5	190	8	0.0416667	6	0	0	0	0	0	-	0	3022	16.1538	50
217	Ping Shan	CASTLE PEAK RD PS	PING HA RD			2003	4	11	23	10	3.63636	110	7	0.0645161	0	0	1	0	0	0		0	5019	15.859	70
218	Shatin	LION ROCK TUNNEL RD	TAI CHUNG KIU RD			2003	4	20	30	12	2.975	105	8	0.0769231	0	0	0	0	0	0	-	0	5002	15.742	50
219	Shatin	FO TAN RD	TAI PO RD			2003	7	15	4	7	2.96667	75	4	0.0526316	0	0	0	0	0	0	-	0	5002	15.1461	50
220	Shatin	FO TAN RD	YUEN WO RD			2003	4	14	30	12	2.96429	100	8	0.08	3	0	0	0	0	0	-	0	4208	17.3575	50
221	Shatin	TAK HAU ST	YUEN WO RD			2003	4	7	5	6	3.21429	35	3	0.0869565	3	0	0	0	0	0	-	0	4208	17.3575	50
222	Tai Wan	Che Kung Miu Rd	Hin Keng St			2003	4	7	8	8	3.5	52.5	5	0.0952381	8	0	0	0	0	0	-	0	4208	17.3575	50
223	Tai Wan	CHE KUNG MIU RD	TIN SAM ST			2003	4	9	23	11	3.05556	60	5	0.0833333	5	0	0	0	0	0	-	0	4208	17.3575	50
224	Tai Wo Hau	MIU KONG ST	SHING MUN RD			2003	3	4	1	4	3.25	25	2	0.08	3	0	0	0	0	0	7	0	5010	16.4444	50
225	Tin Shui Wai	HUNG TIN RD	PING HA RD			2003	4	16	15	10	3.65625	217.5	8	0.037037	9	0	0	0	0	0	A	0	5008	15.9318	50
226	Tin Shui Wai	TIN FUK RD	TIN SHING RD			2003	3	11	6	6	3.68182	115	4	0.0344828	6	0	0	0	0	0	-	0	3101	13.59	50
227	Tin Shui Wai	TIN FUK RD	TIN YIU RD			2003	4	14	30	12	3.10714	177.5	8	0.0454545	0	0	1	0	0	0	B	0	3101	13.59	50
228	Tin Shui Wai	TIN WU RD	TIN YIU RD			2003	3	8	6	6	3.4375	50	4	0.08	9	0	1	0	0	0	E	0	3101	13.59	50
229	Tin Shui Wai	Tin Yiu Rd	Tin Ho Rd			2003	4	13	30	12	3.11538	102.5	8	0.0769231	9	0	1	1	0	0	A2	0	3101	13.59	50
230	Tiu King Leng	Choi Ming Street	King Ling Road			2003	4	11	30	12	3.54545	130	8	0.0606061	6	0	0	1	0	0	-	0	3009	15.6066	50
231	Tsing Yi	Chung Mei Road	Tsing Hong Road			2003	3	7	6	6	3.35714	50	4	0.08	4	0	0	0	0	0	13	0	5018	16.5409	50
232	Tsuen Wan	SHA TSUI RD	TAI CHUNG RD			2003	4	14	23	11	3.14286	115	7	0.0606061	0	0	0	0	0	0	36	0	3020	13.0901	50
233	Tuen Mun	Ching Wun Rd	Ming Kum Rd	Pui To Rd		2003	3	9	6	6	3.16667	52.5	4	0.0769231	0	0	1	0	0	0	-	0	5001	14.6845	50
234	Tuen Mun	Choi Yee Bridge	Kin Shing Lane			2003	3	3	2	4	3.5	22.5	2	0.0869565	2	0	1	0	0	0	-	0	3009	15.6066	50
235	Tuen Mun	HO PONG ST	TM HEUNG SZE WUI RD			2003	4	6	10	7	3.25	50	4	0.08	6	0	0	0	0	0	-	0	3009	15.6066	50
236	Tuen Mun	HO TIN ST	TSUN WEN RD			2003	4	6	12	9	3.91667	57.5	5	0.0869565	2	0	0	0	0	0	-	1	3009	15.6066	50
237	Tuen Mun	HOI WING RD	TM HEUNG SZE WUI RD			2003	4	11	22	9	3.5	102.5	8	0.0769231	5	0	1	0	0	0	-	0	3009	15.6066	50
238	Tuen Mun	MING KUM RD	TSING TIN RD			2003	4	15	30	12	3.06667	130	8	0.0606061	2	0	1	0	0	0	-	0	3009	15.6066	50
239	Tuen Mun	PUI TO RD	TM HEUNG SZE WUI RD			2003	4	14	17	10	3.25	97.5	8	0.0833333	4	0	1	0	0	0	-	0	3009	15.6066	50
240	Tuen Mun	PUI TO RD	TSING WUN RD			2003	4	11	21	10	3.04545	87.5	8	0.0909091	9	0	1	0	0	0	-	0	3009	15.6066	50
241	Tuen Mun	TSING CHUNG KOON RD	TSING LUN RD			2003	4	7	30	12	3.21429	107.5	8	0.0740741	5	0	1	1	0	0	-	1	3009	15.6066	50
242	Tuen Mun	TSING LUN RD	TSUN WEN RD			2003	3	8	6	6	3.3125	57.5	4	0.0689655	5	0	1	1	0	0	-	1	3009	15.6066	50
243	Yuen Long	CASTLE PEAK RD YL	FUNG CHEUGN RD			2003	3	7	3	4	3.64286	12.5	1	0.08	0	0	1	0	0	0	-	0	4211	14.9701	50
244	Yuen Long	MA MIU RD	YUEN LONG ON NING RD			2003	3	4	1	2	3.75	27.5	2	0.0714286	3	0	0	0	0	0	-	0	4211	14.9701	50
245	Yuen Long	MA WANG RD	PING WUI ST			2003	8	9	5	8	3.66667	52.5	3	0.0571429	6	0	1	0	0	0	-	0	3010	17.4076	50
246	Yuen Long	Ma Wang Road	Ma Miu Road	Wang Tat Road		2003	8	11	5	7	3.09091	30	3	0.1	4	0	0	0	0	0	-	0	3010	17.4076	50
247	Yuen Long	PING SHUN ST	YUEN LONG ON NING RD			2003	3	4	3	4	5	27.5	2	0.0714286	6	0	0	0	0	0	-	0	3010	17.4076	50
248	Yuen Long	PING WUI ST	YUEN LONG ON NING RD			2003	3	5	1	3	3.1	32.5	2	0.0606061	3	0	0	0	0	0	-	0	3010	17.4076	50
249	Fanling	FAN LENG LAU RD	MA SIK RD			2002	3	6	6	6	3.5	50	4	0.08	6	0	0	0	0	0	N46	0	6206	15.1157	50
250	Fanling	FAN LENG LAU RD	SHA TAU KOK RD LYT	LOK YIP RD		2002	4	10	23	11	3.1	102.5	8	0.0769231	6	0	0	0	0	0	N7	0	3010	17.4076	50
251	Fanling	Jockey Club Rd/	Lok Yip Rd/	San Wan Rd		2002	4	12	30	12	3.33333	100	8	0.08	2	0	0	0	0	0	N6	0	3010	17.4076	50
252	Fanling	Jockey Club Road/	Ling Shan Road			2002	2	4	0	2	3.375	0	1	0	2	0	0	0	0	0	-	0	3010	17.4076	50
253	Fanling	MA SIK RD	SHA TAU KOK RD LYT			2002	4	8	23	11	3.5	110	8	0.0714286	8	0	0	1	0	0	N48	0	3010	17.4076	50
254	Fanling	MA SIK RD	WO TAI ST			2002	3	6	6	6	3.66667	52.5	4	0.0769231	6	0	0	0	0	0	N45	0	3010	17.4076	50
255	Fanling	PAK WO RD	YAT MING RD			2002	4	10	30	12	3.25	105	8	0.0769231	8	0	0	0	0	0	N20	0	3010	17.4076	50
256	Fanling	Pak Wo Rd /	So Kwun Po Rd			2002	3	7	6	6	3.28571	50	4	0.08	4	0	0	0	0	0	N23	0	3010	17.5377	50
257	Ma On Shan	KAM YING RD	SAI SHA RD			2002	4	10	30	12	3.7	125.5	8	0.0645161	5	0	0	0	0	0	-	0	5005	14.7123	50
258	Ma On Shan	On Chun St	On Yuen St /			2002	4	7	11	7	3.14286	80	6	0.0740741	6	0	0	0	0	0	-	0	5005	14.7123	50
259	Po Lam	PO FUNG RD	PO HONG RD			2002	4	9	30	12	3.22222	94.5	8	0.0833333	2	0	0	0	0	0	-	0	5023	11.9371	50
260	Po Lam	PO HONG RD	PO LAM RD N			2002	4	9	30	12	3.61111	132.5	8	0.0606061	5	0	0	0	0	0	-	0	3022	16.1538	50
261	Po Lam	PO HONG RD	TONG MING ST			2002	3	6	6	6	3.25	60	4	0.0666667	0	0	0	0	0	0	-	0	3022	16.1538	50
262	Po Lam	PO HONG RD	WAN HANG RD			2002	3	7	6	6	3.28571	50	4	0.08	2	0	0	0	0	0	-	0	3022	16.1538	50
263	Shatin	CHAP WAI KON ST	Ngau Pei Sha Street			2002	3	7	6	6	3.35714	45	4	0.0869565	0	0	0	0	0	0	-	-	5002	15.2135	50
264	Shatin	FO TAN RD	YUEN WO RD			2002	4	7	5	6	3.21429	35	3	0.08	3	0	0	0	0	0	-	0	3022	16.1538	50
265	Shatin	FO TAN RD	TAI PO RD			2002	4	14	30	12	2.96429	100	8	0.0526316	3	0	0	0	0	0	-	0	3022	16.1538	50
266	Shatin	NGAN SHING ST	SIU LEK YUEN RD			2002	3	9	6	6	3.44444	55	4	0.0714286	4	0	0	0	0	0	-	0	3022	16.1538	50
267	Shatin	SHA TIN WAI RD	TAI CHUNG KIU RD			2002	4	18	30	12	3	100	8	0.08	0	0	0	0	0	0	-	0	3022	16.1538	50
268	Shatin	SIU LEK YUEN RD	TAI CHUNG KIU RD			2002	4	13	23	11	3.11538	120	7	0.0588235	8	0	0	0	0	0	-	0	3022	16.1538	50
269	Shatin	TAK HAU ST	YUEN WO RD			2002	4	7	8	8	3.5	52.5	5	0.0869565	8	0	0	0	0	0	-	0	3022	16.1538	50
270	Shatin	WO CHE ST	YUEN WO RD			2002	3	7	6	6	3	45	4	0.0869565	3	0	0	0	0	0	-	0	3022	16.1538	50
271	Sheung Shui	JOCKEY CLUB RD	MA SIK RD	SO KWUN PO RD		2002	4	12	30	12	3	105	8	0.0769231	4	0	0	0	0	0	-	0	6206	15.1157	50
272	Tin Shui Wai	TIN CHEUNG RD	TIN SHING RD			2002	5	8	15	9	3.25	87.5	6	0.0689655	2	0	0	0	0	0	A17	0	5008	16.2778	50
273	Tseung Kwan O	Chiu Shun Rd/	Ngan O Rd			2002	3	7	6	6	3.42857	55	4	0.0714286	0	0	0	0	0	0	-	0	3022	16.1538	50
274	Tsing Yi	CHUNG MEI RD	TY HEUNG SZE WUI RD			2002	3	8	6	6	3.1875	60	4	0.0666667	0	0	0	0	0	0	-	0	5018	16.5551	50
275	Tsing Yi	FUNG SHUE WO RD	TSING YIP ST			2002	4	7	13	9	3.5	105	7	0.0666667	7	0	0	0	0	0	4	0	3022	16.1538	50
276	Tsing Yi	LIU TO RD	TSING YI RD W			2002	3	7	6	6	3.35714	70	4	0.0571429	4	0	0	0	0	0	10	1	3022	13.5668	50
277	Tsuen Wan	CASTLE PEAK RD TW	TAI HO RD			2002	7	27	29	17	3.05556	205	11	0.0540541	0	0	0	0	0	0	44	0	5010	16.3333	50
278	Tsuen Wan	CHUNG ON ST	SHA TSUI RD			2002	4	6	6	6	3.58333	27.5	3	0.111111	6	0	0	0	0	0	52	0	3022	16.1538	50
279	Tsuen Wan	HAM TIN ST	SHA TSUI RD			2002	4	4	2	5	3.25	27.5	3	0.111111	4	0	0	0	0	0	46	0	3022	16.1538	50
280	Tsing Yi	Nga Ying Chau Street	Tsing King Road/			2002	3	7	6	7	3.35714	57.5	5	0.0869565	3	0	0	0	0	0	-	0	3022	16.1538	50
281	Tsuen Wan	SHA TSUI RD	TAI HO RD			2002	6	21	10	10	3.54762	62.5	5	0.08	11	0	0	0	0	0	26	2	3022	16.1538	50
282	Tsuen Wan	SHA TSUI RD	WO TIK ST			2002	3	4	0	2	3.375	0	1	0	2	0	0	0	0	0	49	0	3022	16.1538	50
283	Tsuen Wan	TAI HO RD	YEUNG UK RD			2002	4	13	12	9	3.23077	60	5	0.0833333	4	0	0	0	0	0	53	0	3022	16.1538	50
